# Supplementary material for: Light-driven CO2 reduction with substituted imidazole-pyridine Re catalysts favoring formic acid production
Source: RSC Adv. 2025 Apr 22;15(16):12547–56. doi: 10.1039/d5ra01561h (PMC12012614; doi:10.1039/d5ra01561h)
Supplement: RA-015-D5RA01561H-s002 [file RA-015-D5RA01561H-s002.cif]

# Supplementary Information (SI) for RSC Advances.
# This journal is © The Royal Society of Chemistry 2025

####################################################################### 
# 
# This file contains crystal structure data downloaded from the 
# Cambridge Structural Database (CSD) hosted by the Cambridge 
# Crystallographic Data Centre (CCDC).
# 
# Full information about CCDC data access policies and citation 
# guidelines are available at http://www.ccdc.cam.ac.uk/access/V1 
# 
# Audit and citation data items may have been added by the CCDC. 
# Please retain this information to preserve the provenance of 
# this file and to allow appropriate attribution of the data. 
# 
#######################################################################

data_m23279
_database_code_depnum_ccdc_archive 'CCDC 2428908'
loop_
_audit_author_name
_audit_author_address
'Sean Parkin'
;University of Kentucky
United States of America
;
# CIF edited on-the-fly by script CIFFIX (S. Parkin, 2000-2022). 
# CIFFIX: https://xray.uky.edu/Resources/scripts/ciffix 
_audit_update_record             
;
2025-03-05 deposited with the CCDC.	2025-04-07 downloaded from the CCDC.
;

_audit_creation_method           'SHELXL-2019/2 and CIFFIX'

_shelx_SHELXL_version_number     2019/2

_chemical_name_systematic        ?
_chemical_name_common            ?
_chemical_melting_point          ?
_chemical_formula_moiety         'C21 H18 Br2 N3 O3 Re'
_chemical_formula_sum            'C21 H18 Br2 N3 O3 Re'
_chemical_formula_weight         706.40

loop_
_atom_type_symbol
_atom_type_description
_atom_type_scat_dispersion_real
_atom_type_scat_dispersion_imag
_atom_type_scat_source
C C 0.0033 0.0016 'International Tables Vol C Tables 4.2.6.8 and 6.1.1.4'
H H 0.0000 0.0000 'International Tables Vol C Tables 4.2.6.8 and 6.1.1.4'
Br Br -0.2901 2.4595 'International Tables Vol C Tables 4.2.6.8 and 6.1.1.4'
N N 0.0061 0.0033 'International Tables Vol C Tables 4.2.6.8 and 6.1.1.4'
O O 0.0106 0.0060 'International Tables Vol C Tables 4.2.6.8 and 6.1.1.4'
Re Re -1.0185 7.2310 'International Tables Vol C Tables 4.2.6.8 and 6.1.1.4'

_space_group_crystal_system      monoclinic
_space_group_IT_number           14
_space_group_name_H-M_alt        'P 21/c'
_space_group_name_Hall           '-P 2ybc'

_shelx_space_group_comment       
; 
The symmetry employed for this shelxl refinement is uniquely defined 
by the following loop, which should always be used as a source of 
symmetry information in preference to the above space-group names. 
They are only intended as comments. 
;

loop_
_space_group_symop_operation_xyz
'x, y, z'
'-x, y+1/2, -z+1/2'
'-x, -y, -z'
'x, -y-1/2, z-1/2'

_cell_length_a                   11.7322(3)
_cell_length_b                   11.2485(2)
_cell_length_c                   17.8809(4)
_cell_angle_alpha                90
_cell_angle_beta                 104.108(1)
_cell_angle_gamma                90
_cell_volume                     2288.56(9)
_cell_formula_units_Z            4
_cell_measurement_temperature    100.0(2)
_cell_measurement_reflns_used    9210
_cell_measurement_theta_min      2.61
_cell_measurement_theta_max      27.50

_exptl_crystal_description       'cut block'
_exptl_crystal_colour            yellow
_exptl_crystal_density_meas      ?
_exptl_crystal_density_method    ?
_exptl_crystal_density_diffrn    2.050
_exptl_crystal_F_000             1336
_exptl_transmission_factor_min   ?
_exptl_transmission_factor_max   ?
_exptl_crystal_size_max          0.140
_exptl_crystal_size_mid          0.120
_exptl_crystal_size_min          0.110
_exptl_absorpt_coefficient_mu    8.828
_shelx_estimated_absorpt_T_min   0.371
_shelx_estimated_absorpt_T_max   0.443
_exptl_absorpt_correction_type   multi-scan
_exptl_absorpt_correction_T_min  0.378
_exptl_absorpt_correction_T_max  0.505
_exptl_absorpt_process_details   '<i>SADABS</i> (Krause <i>et al</i>., 2015)'
_exptl_absorpt_special_details   
; 
In addition to absorption, multi-scan techniques also correct other slowly 
varying changes in scale factor over reciprocal space, such as those caused 
by X-ray beam inhomogeneity, goniometer imperfection, crystal decomposition, 
crystal longer than the X-ray beam cross section, absorption by the crystal 
mount, scan truncation etc. These account, by and large, for the difference 
between SHELX estimates of Tmin and Tmax and the _exptl_absorpt_correction_ 
values. 
;

_exptl_special_details           
; 
The crystal was mounted using polyisobutene oil on the tip of a fine glass 
fibre, which was fastened in a copper mounting pin with electrical solder. 
It was placed directly into the cold gas stream of a liquid-nitrogen based 
cryostat (Hope, 1994; Parkin & Hope, 1998). 
 
Diffraction data were collected with the crystal at 100K. 
;

_diffrn_ambient_temperature      100.0(2)
_diffrn_radiation_wavelength     0.71073
_diffrn_radiation_type           MoK\a
_diffrn_source                   microsource
_diffrn_measurement_device_type  'Bruker D8 Venture dual source'
_diffrn_measurement_method       '\f and \w scans'
_diffrn_detector_area_resol_mean 7.41
_diffrn_reflns_number            46047
_diffrn_reflns_av_unetI/netI     0.0171
_diffrn_reflns_av_R_equivalents  0.0310
_diffrn_reflns_limit_h_min       -15
_diffrn_reflns_limit_h_max       15
_diffrn_reflns_limit_k_min       -14
_diffrn_reflns_limit_k_max       14
_diffrn_reflns_limit_l_min       -23
_diffrn_reflns_limit_l_max       23
_diffrn_reflns_theta_min         2.349
_diffrn_reflns_theta_max         27.498
_diffrn_reflns_theta_full        25.242
_diffrn_measured_fraction_theta_max 0.998
_diffrn_measured_fraction_theta_full 0.999
_diffrn_reflns_Laue_measured_fraction_max 0.998
_diffrn_reflns_Laue_measured_fraction_full 0.999
_diffrn_reflns_point_group_measured_fraction_max 0.998
_diffrn_reflns_point_group_measured_fraction_full 0.999

_reflns_number_total             5254
_reflns_number_gt                4860
_reflns_threshold_expression     'I > 2\s(I)'
_reflns_Friedel_coverage         0.000
_reflns_Friedel_fraction_max     .
_reflns_Friedel_fraction_full    .
_reflns_special_details          
; 
Reflections were merged by SHELXL according to the crystal 
class for the calculation of statistics and refinement. 
 
_reflns_Friedel_fraction is defined as the number of unique 
Friedel pairs measured divided by the number that would be 
possible theoretically, ignoring centric projections and 
systematic absences. 
;

_computing_data_collection       '<i>APEX3</i> (Bruker-AXS, 2016)'
_computing_cell_refinement       '<i>APEX3</i> (Bruker-AXS, 2016)'
_computing_data_reduction        '<i>APEX3</i> (Bruker-AXS, 2016)'
_computing_structure_solution    '<i>SHELXT</i> (Sheldrick, 2015a)'
_computing_structure_refinement  '<i>SHELXL-2019/2</i> (Sheldrick, 2015b)'
_computing_molecular_graphics    '<i>XP in SHELXTL</i> (Sheldrick, 2008)'
_computing_publication_material  
'<i>SHELX</i> (Sheldrick, 2008) and <i>CIFFIX</i> (Parkin, 2013)'

_refine_special_details          
; 
Refinement progress was checked using <i>Platon</i> (Spek, 2020) and by 
an <i>R</i>-tensor (Parkin, 2000). The final model was further checked 
with the IUCr utility <i>checkCIF</i>. 
;
_refine_ls_structure_factor_coef Fsqd
_refine_ls_matrix_type           full
_refine_ls_weighting_scheme      calc
_refine_ls_weighting_details     
'w=1/[\s^2^(Fo^2^)+(0.0084P)^2^+2.2784P] where P=(Fo^2^+2Fc^2^)/3'
_atom_sites_solution_primary     direct
_atom_sites_solution_secondary   difmap
_atom_sites_solution_hydrogens   difmap
_refine_ls_hydrogen_treatment    constr
_refine_ls_extinction_method     'SHELXL-2019/2 (Sheldrick 2019)'
_refine_ls_extinction_coef       0.00052(5)
_refine_ls_extinction_expression Fc^*^=kFc[1+0.001xFc^2^\l^3^/sin(2\q)]^-1/4^
_refine_ls_number_reflns         5254
_refine_ls_number_parameters     273
_refine_ls_number_restraints     0
_refine_ls_R_factor_all          0.0179
_refine_ls_R_factor_gt           0.0149
_refine_ls_wR_factor_ref         0.0299
_refine_ls_wR_factor_gt          0.0292
_refine_ls_goodness_of_fit_ref   1.057
_refine_ls_restrained_S_all      1.057
_refine_ls_shift/su_max          0.002
_refine_ls_shift/su_mean         0.000

loop_
_atom_site_label
_atom_site_type_symbol
_atom_site_fract_x
_atom_site_fract_y
_atom_site_fract_z
_atom_site_U_iso_or_equiv
_atom_site_adp_type
_atom_site_occupancy
_atom_site_site_symmetry_order
_atom_site_calc_flag
_atom_site_refinement_flags_posn
_atom_site_refinement_flags_adp
_atom_site_refinement_flags_occupancy
_atom_site_disorder_assembly
_atom_site_disorder_group
Re1 Re 0.73221(2) 0.61369(2) 0.36582(2) 0.01302(3) Uani 1 1 d . . . . .
Br1 Br 0.52431(2) 0.71398(2) 0.32615(2) 0.01815(5) Uani 1 1 d . . . . .
Br2 Br 0.88794(2) 1.25484(2) 0.48180(2) 0.02481(6) Uani 1 1 d . . . . .
O1 O 0.85017(14) 0.83491(14) 0.31864(9) 0.0215(3) Uani 1 1 d . . . . .
O2 O 0.70829(17) 0.53149(17) 0.19930(9) 0.0346(4) Uani 1 1 d . . . . .
O3 O 0.97510(14) 0.49765(14) 0.41184(9) 0.0221(3) Uani 1 1 d . . . . .
N1 N 0.64348(15) 0.46122(15) 0.40283(9) 0.0132(3) Uani 1 1 d . . . . .
N2 N 0.72840(15) 0.65039(15) 0.48525(9) 0.0127(3) Uani 1 1 d . . . . .
N3 N 0.72348(15) 0.57845(16) 0.59950(9) 0.0136(4) Uani 1 1 d . . . . .
C1 C 0.80602(19) 0.7527(2) 0.33863(11) 0.0168(4) Uani 1 1 d . . . . .
C2 C 0.7181(2) 0.5615(2) 0.26221(13) 0.0215(5) Uani 1 1 d . . . . .
C3 C 0.8838(2) 0.54022(18) 0.39587(11) 0.0157(4) Uani 1 1 d . . . . .
C4 C 0.58962(19) 0.37430(19) 0.35545(12) 0.0166(4) Uani 1 1 d . . . . .
H4 H 0.588157 0.379506 0.302192 0.020 Uiso 1 1 calc R U . . .
C5 C 0.53653(19) 0.27814(19) 0.38065(12) 0.0175(4) Uani 1 1 d . . . . .
H5 H 0.499017 0.218746 0.345377 0.021 Uiso 1 1 calc R U . . .
C6 C 0.53874(19) 0.26951(19) 0.45809(12) 0.0178(4) Uani 1 1 d . . . . .
H6 H 0.503178 0.203738 0.476871 0.021 Uiso 1 1 calc R U . . .
C7 C 0.59325(18) 0.35765(18) 0.50781(12) 0.0154(4) Uani 1 1 d . . . . .
H7 H 0.595253 0.353355 0.561173 0.018 Uiso 1 1 calc R U . . .
C8 C 0.64533(18) 0.45299(18) 0.47902(11) 0.0129(4) Uani 1 1 d . . . . .
C9 C 0.69978(18) 0.55617(18) 0.52274(11) 0.0124(4) Uani 1 1 d . . . . .
C10 C 0.76690(18) 0.69162(19) 0.61027(12) 0.0151(4) Uani 1 1 d . . . . .
H10 H 0.791437 0.731526 0.658340 0.018 Uiso 1 1 calc R U . . .
C11 C 0.76882(18) 0.73743(19) 0.53949(11) 0.0141(4) Uani 1 1 d . . . . .
C12 C 0.79875(18) 0.85963(19) 0.52299(12) 0.0150(4) Uani 1 1 d . . . . .
C13 C 0.73326(19) 0.9211(2) 0.45934(13) 0.0182(4) Uani 1 1 d . . . . .
H13 H 0.670549 0.882279 0.424145 0.022 Uiso 1 1 calc R U . . .
C14 C 0.75905(19) 1.03877(19) 0.44702(13) 0.0189(5) Uani 1 1 d . . . . .
H14 H 0.715040 1.080371 0.403185 0.023 Uiso 1 1 calc R U . . .
C15 C 0.8492(2) 1.09471(19) 0.49906(13) 0.0185(5) Uani 1 1 d . . . . .
C16 C 0.91468(19) 1.0358(2) 0.56297(13) 0.0198(5) Uani 1 1 d . . . . .
H16 H 0.976398 1.075576 0.598426 0.024 Uiso 1 1 calc R U . . .
C17 C 0.88926(19) 0.91814(19) 0.57476(12) 0.0168(4) Uani 1 1 d . . . . .
H17 H 0.933953 0.876955 0.618542 0.020 Uiso 1 1 calc R U . . .
C18 C 0.71719(19) 0.49948(19) 0.66431(11) 0.0160(4) Uani 1 1 d . . . . .
H18A H 0.639164 0.460599 0.653320 0.019 Uiso 1 1 calc R U . . .
H18B H 0.725914 0.547450 0.711794 0.019 Uiso 1 1 calc R U . . .
C19 C 0.8126(2) 0.4047(2) 0.67749(12) 0.0212(5) Uani 1 1 d . . . . .
H19A H 0.889737 0.443465 0.682106 0.025 Uiso 1 1 calc R U . . .
H19B H 0.798200 0.351169 0.632193 0.025 Uiso 1 1 calc R U . . .
C20 C 0.8171(2) 0.3311(2) 0.74968(13) 0.0230(5) Uani 1 1 d . . . . .
H20A H 0.839896 0.382976 0.795634 0.028 Uiso 1 1 calc R U . . .
H20B H 0.737841 0.298890 0.747650 0.028 Uiso 1 1 calc R U . . .
C21 C 0.9038(2) 0.2292(2) 0.75744(14) 0.0333(6) Uani 1 1 d . . . . .
H21A H 0.876593 0.172766 0.715072 0.050 Uiso 1 1 calc R U . . .
H21B H 0.909880 0.188660 0.806776 0.050 Uiso 1 1 calc R U . . .
H21C H 0.981109 0.260205 0.755479 0.050 Uiso 1 1 calc R U . . .

loop_
_atom_site_aniso_label
_atom_site_aniso_U_11
_atom_site_aniso_U_22
_atom_site_aniso_U_33
_atom_site_aniso_U_23
_atom_site_aniso_U_13
_atom_site_aniso_U_12
Re1 0.01670(5) 0.01289(5) 0.00976(4) 0.00094(3) 0.00377(3) -0.00274(3)
Br1 0.01684(10) 0.02174(12) 0.01455(10) 0.00552(8) 0.00126(8) -0.00210(8)
Br2 0.02639(12) 0.01050(11) 0.04054(14) 0.00094(9) 0.01394(10) -0.00160(9)
O1 0.0240(8) 0.0200(8) 0.0198(8) 0.0062(7) 0.0039(7) -0.0060(7)
O2 0.0519(12) 0.0388(11) 0.0155(8) -0.0058(8) 0.0127(8) -0.0086(9)
O3 0.0217(9) 0.0202(8) 0.0253(8) 0.0016(7) 0.0073(7) -0.0004(7)
N1 0.0167(9) 0.0122(9) 0.0105(8) 0.0004(7) 0.0028(7) -0.0009(7)
N2 0.0149(9) 0.0111(8) 0.0117(8) 0.0001(7) 0.0023(7) -0.0004(7)
N3 0.0171(9) 0.0140(9) 0.0094(8) 0.0007(7) 0.0024(7) -0.0015(7)
C1 0.0168(11) 0.0208(12) 0.0112(9) 0.0014(8) 0.0002(8) 0.0008(9)
C2 0.0260(12) 0.0192(12) 0.0193(11) 0.0040(9) 0.0058(9) -0.0024(10)
C3 0.0244(12) 0.0124(10) 0.0121(10) -0.0012(8) 0.0080(9) -0.0072(9)
C4 0.0198(11) 0.0168(11) 0.0124(9) -0.0024(8) 0.0024(8) -0.0012(9)
C5 0.0198(11) 0.0136(11) 0.0182(10) -0.0035(9) 0.0026(9) -0.0034(9)
C6 0.0195(11) 0.0139(11) 0.0203(11) 0.0018(9) 0.0057(9) -0.0023(9)
C7 0.0200(11) 0.0148(11) 0.0123(9) 0.0007(8) 0.0056(8) -0.0013(8)
C8 0.0141(10) 0.0123(10) 0.0119(9) 0.0008(8) 0.0023(8) 0.0012(8)
C9 0.0145(10) 0.0114(10) 0.0116(9) 0.0015(8) 0.0036(8) -0.0003(8)
C10 0.0177(11) 0.014(1) 0.0129(10) -0.0019(8) 0.0024(8) -0.0025(8)
C11 0.0141(10) 0.0135(10) 0.0134(9) -0.0021(8) 0.0011(8) -0.0005(8)
C12 0.0165(10) 0.0136(10) 0.0163(10) -0.0015(8) 0.0068(8) -0.0002(8)
C13 0.0177(11) 0.0162(11) 0.0200(11) -0.0003(9) 0.0031(9) -0.0002(9)
C14 0.0222(12) 0.0143(11) 0.0209(11) 0.0016(9) 0.0064(9) 0.0035(9)
C15 0.0220(11) 0.010(1) 0.0275(12) -0.0020(9) 0.0136(9) -0.0008(9)
C16 0.0186(11) 0.0167(11) 0.0237(11) -0.0038(9) 0.0045(9) -0.0033(9)
C17 0.0178(11) 0.0139(10) 0.0182(10) -0.0008(8) 0.0031(9) 0.0000(8)
C18 0.0211(11) 0.0184(11) 0.0084(9) 0.0027(8) 0.0035(8) -0.0029(9)
C19 0.0231(12) 0.0240(13) 0.0170(11) 0.0061(9) 0.0061(9) 0.0011(10)
C20 0.0233(12) 0.0280(13) 0.0164(11) 0.0085(10) 0.0024(9) -0.0008(10)
C21 0.0437(16) 0.0296(14) 0.0236(12) 0.0070(11) 0.0026(11) 0.0055(12)

_geom_special_details            
; 
 All esds (except the esd in the dihedral angle between two l.s. planes) 
 are estimated using the full covariance matrix.  The cell esds are taken 
 into account individually in the estimation of esds in distances, angles 
 and torsion angles; correlations between esds in cell parameters are only 
 used when they are defined by crystal symmetry.  An approximate (isotropic) 
 treatment of cell esds is used for estimating esds involving l.s. planes. 
;

loop_
_geom_bond_atom_site_label_1
_geom_bond_atom_site_label_2
_geom_bond_distance
_geom_bond_site_symmetry_2
_geom_bond_publ_flag
Re1 C1 1.907(2) . ?
Re1 C2 1.912(2) . ?
Re1 C3 1.915(2) . ?
Re1 N2 2.1863(16) . ?
Re1 N1 2.1907(17) . ?
Re1 Br1 2.6233(2) . ?
Br2 C15 1.901(2) . ?
O1 C1 1.158(3) . ?
O2 C2 1.153(3) . ?
O3 C3 1.144(3) . ?
N1 C4 1.346(3) . ?
N1 C8 1.360(2) . ?
N2 C9 1.340(3) . ?
N2 C11 1.378(3) . ?
N3 C9 1.356(2) . ?
N3 C10 1.367(3) . ?
N3 C18 1.476(2) . ?
C4 C5 1.378(3) . ?
C4 H4 0.9500 . ?
C5 C6 1.382(3) . ?
C5 H5 0.9500 . ?
C6 C7 1.380(3) . ?
C6 H6 0.9500 . ?
C7 C8 1.393(3) . ?
C7 H7 0.9500 . ?
C8 C9 1.457(3) . ?
C10 C11 1.372(3) . ?
C10 H10 0.9500 . ?
C11 C12 1.466(3) . ?
C12 C13 1.392(3) . ?
C12 C17 1.392(3) . ?
C13 C14 1.387(3) . ?
C13 H13 0.9500 . ?
C14 C15 1.379(3) . ?
C14 H14 0.9500 . ?
C15 C16 1.381(3) . ?
C16 C17 1.384(3) . ?
C16 H16 0.9500 . ?
C17 H17 0.9500 . ?
C18 C19 1.522(3) . ?
C18 H18A 0.9900 . ?
C18 H18B 0.9900 . ?
C19 C20 1.523(3) . ?
C19 H19A 0.9900 . ?
C19 H19B 0.9900 . ?
C20 C21 1.517(3) . ?
C20 H20A 0.9900 . ?
C20 H20B 0.9900 . ?
C21 H21A 0.9800 . ?
C21 H21B 0.9800 . ?
C21 H21C 0.9800 . ?

loop_
_geom_angle_atom_site_label_1
_geom_angle_atom_site_label_2
_geom_angle_atom_site_label_3
_geom_angle
_geom_angle_site_symmetry_1
_geom_angle_site_symmetry_3
_geom_angle_publ_flag
C1 Re1 C2 86.69(9) . . ?
C1 Re1 C3 88.69(9) . . ?
C2 Re1 C3 89.68(9) . . ?
C1 Re1 N2 102.29(8) . . ?
C2 Re1 N2 170.77(8) . . ?
C3 Re1 N2 92.64(7) . . ?
C1 Re1 N1 176.14(8) . . ?
C2 Re1 N1 96.72(8) . . ?
C3 Re1 N1 93.12(7) . . ?
N2 Re1 N1 74.24(6) . . ?
C1 Re1 Br1 91.63(6) . . ?
C2 Re1 Br1 90.86(7) . . ?
C3 Re1 Br1 179.38(6) . . ?
N2 Re1 Br1 86.78(5) . . ?
N1 Re1 Br1 86.53(5) . . ?
C4 N1 C8 118.12(17) . . ?
C4 N1 Re1 124.28(13) . . ?
C8 N1 Re1 117.59(13) . . ?
C9 N2 C11 107.17(16) . . ?
C9 N2 Re1 113.99(13) . . ?
C11 N2 Re1 137.39(14) . . ?
C9 N3 C10 106.99(17) . . ?
C9 N3 C18 130.27(18) . . ?
C10 N3 C18 122.54(17) . . ?
O1 C1 Re1 176.74(18) . . ?
O2 C2 Re1 178.9(2) . . ?
O3 C3 Re1 177.92(18) . . ?
N1 C4 C5 123.00(19) . . ?
N1 C4 H4 118.5 . . ?
C5 C4 H4 118.5 . . ?
C4 C5 C6 118.9(2) . . ?
C4 C5 H5 120.5 . . ?
C6 C5 H5 120.5 . . ?
C7 C6 C5 119.2(2) . . ?
C7 C6 H6 120.4 . . ?
C5 C6 H6 120.4 . . ?
C6 C7 C8 119.40(19) . . ?
C6 C7 H7 120.3 . . ?
C8 C7 H7 120.3 . . ?
N1 C8 C7 121.40(18) . . ?
N1 C8 C9 112.40(17) . . ?
C7 C8 C9 126.10(18) . . ?
N2 C9 N3 110.23(18) . . ?
N2 C9 C8 119.49(17) . . ?
N3 C9 C8 130.19(18) . . ?
N3 C10 C11 108.01(18) . . ?
N3 C10 H10 126.0 . . ?
C11 C10 H10 126.0 . . ?
C10 C11 N2 107.58(18) . . ?
C10 C11 C12 126.60(19) . . ?
N2 C11 C12 125.63(18) . . ?
C13 C12 C17 119.2(2) . . ?
C13 C12 C11 121.24(19) . . ?
C17 C12 C11 119.39(19) . . ?
C14 C13 C12 120.4(2) . . ?
C14 C13 H13 119.8 . . ?
C12 C13 H13 119.8 . . ?
C15 C14 C13 119.3(2) . . ?
C15 C14 H14 120.4 . . ?
C13 C14 H14 120.4 . . ?
C14 C15 C16 121.3(2) . . ?
C14 C15 Br2 119.81(17) . . ?
C16 C15 Br2 118.84(17) . . ?
C15 C16 C17 119.2(2) . . ?
C15 C16 H16 120.4 . . ?
C17 C16 H16 120.4 . . ?
C16 C17 C12 120.6(2) . . ?
C16 C17 H17 119.7 . . ?
C12 C17 H17 119.7 . . ?
N3 C18 C19 111.57(16) . . ?
N3 C18 H18A 109.3 . . ?
C19 C18 H18A 109.3 . . ?
N3 C18 H18B 109.3 . . ?
C19 C18 H18B 109.3 . . ?
H18A C18 H18B 108.0 . . ?
C18 C19 C20 112.58(18) . . ?
C18 C19 H19A 109.1 . . ?
C20 C19 H19A 109.1 . . ?
C18 C19 H19B 109.1 . . ?
C20 C19 H19B 109.1 . . ?
H19A C19 H19B 107.8 . . ?
C21 C20 C19 111.83(19) . . ?
C21 C20 H20A 109.3 . . ?
C19 C20 H20A 109.3 . . ?
C21 C20 H20B 109.3 . . ?
C19 C20 H20B 109.3 . . ?
H20A C20 H20B 107.9 . . ?
C20 C21 H21A 109.5 . . ?
C20 C21 H21B 109.5 . . ?
H21A C21 H21B 109.5 . . ?
C20 C21 H21C 109.5 . . ?
H21A C21 H21C 109.5 . . ?
H21B C21 H21C 109.5 . . ?

loop_
_geom_torsion_atom_site_label_1
_geom_torsion_atom_site_label_2
_geom_torsion_atom_site_label_3
_geom_torsion_atom_site_label_4
_geom_torsion
_geom_torsion_site_symmetry_1
_geom_torsion_site_symmetry_2
_geom_torsion_site_symmetry_3
_geom_torsion_site_symmetry_4
_geom_torsion_publ_flag
C8 N1 C4 C5 0.1(3) . . . . ?
Re1 N1 C4 C5 178.65(16) . . . . ?
N1 C4 C5 C6 -0.3(3) . . . . ?
C4 C5 C6 C7 0.4(3) . . . . ?
C5 C6 C7 C8 -0.3(3) . . . . ?
C4 N1 C8 C7 0.0(3) . . . . ?
Re1 N1 C8 C7 -178.63(15) . . . . ?
C4 N1 C8 C9 -176.44(18) . . . . ?
Re1 N1 C8 C9 4.9(2) . . . . ?
C6 C7 C8 N1 0.1(3) . . . . ?
C6 C7 C8 C9 176.1(2) . . . . ?
C11 N2 C9 N3 -1.7(2) . . . . ?
Re1 N2 C9 N3 167.01(13) . . . . ?
C11 N2 C9 C8 175.20(18) . . . . ?
Re1 N2 C9 C8 -16.1(2) . . . . ?
C10 N3 C9 N2 0.9(2) . . . . ?
C18 N3 C9 N2 -173.87(19) . . . . ?
C10 N3 C9 C8 -175.5(2) . . . . ?
C18 N3 C9 C8 9.7(4) . . . . ?
N1 C8 C9 N2 7.6(3) . . . . ?
C7 C8 C9 N2 -168.6(2) . . . . ?
N1 C8 C9 N3 -176.2(2) . . . . ?
C7 C8 C9 N3 7.5(4) . . . . ?
C9 N3 C10 C11 0.2(2) . . . . ?
C18 N3 C10 C11 175.50(18) . . . . ?
N3 C10 C11 N2 -1.2(2) . . . . ?
N3 C10 C11 C12 174.1(2) . . . . ?
C9 N2 C11 C10 1.8(2) . . . . ?
Re1 N2 C11 C10 -162.90(16) . . . . ?
C9 N2 C11 C12 -173.6(2) . . . . ?
Re1 N2 C11 C12 21.7(3) . . . . ?
C10 C11 C12 C13 -137.0(2) . . . . ?
N2 C11 C12 C13 37.5(3) . . . . ?
C10 C11 C12 C17 38.6(3) . . . . ?
N2 C11 C12 C17 -146.9(2) . . . . ?
C17 C12 C13 C14 1.0(3) . . . . ?
C11 C12 C13 C14 176.52(19) . . . . ?
C12 C13 C14 C15 -0.9(3) . . . . ?
C13 C14 C15 C16 0.3(3) . . . . ?
C13 C14 C15 Br2 178.62(16) . . . . ?
C14 C15 C16 C17 0.2(3) . . . . ?
Br2 C15 C16 C17 -178.15(16) . . . . ?
C15 C16 C17 C12 -0.1(3) . . . . ?
C13 C12 C17 C16 -0.5(3) . . . . ?
C11 C12 C17 C16 -176.11(19) . . . . ?
C9 N3 C18 C19 69.5(3) . . . . ?
C10 N3 C18 C19 -104.6(2) . . . . ?
N3 C18 C19 C20 173.35(18) . . . . ?
C18 C19 C20 C21 174.1(2) . . . . ?

_refine_diff_density_max         0.709
_refine_diff_density_min         -0.425
_refine_diff_density_rms         0.078

_shelx_res_file                  
; 
TITL m23279 : space group P21/c 
    m23279.res 
    created by SHELXL-2019/2 at 11:16:40 on 29-Aug-2023 
CELL  0.71073  11.7322  11.2485  17.8809   90.000  104.108   90.000 
ZERR        4   0.0003   0.0002   0.0004    0.000    0.001    0.000 
LATT  1 
SYMM -X, 1/2+Y, 1/2-Z 
SFAC C H BR N O RE 
UNIT 84 72 8 12 12 4 
TEMP -173 
SIZE 0.14 0.12 0.11 
REM COLR yellow 
REM FORM cut block 
L.S. 10 
BOND $H 
LIST 4 
ACTA 
CONF 
HTAB 
FMAP 2 
PLAN 5 
WGHT    0.008400    2.278400 
EXTI    0.000521 
FVAR       0.25685 
RE1   6    0.732209    0.613691    0.365815    11.00000    0.01670    0.01289 = 
         0.00976    0.00094    0.00377   -0.00274 
BR1   3    0.524310    0.713983    0.326150    11.00000    0.01684    0.02174 = 
         0.01455    0.00552    0.00126   -0.00210 
BR2   3    0.887938    1.254835    0.481799    11.00000    0.02639    0.01050 = 
         0.04054    0.00094    0.01394   -0.00160 
O1    5    0.850174    0.834906    0.318645    11.00000    0.02396    0.02003 = 
         0.01976    0.00624    0.00388   -0.00602 
O2    5    0.708291    0.531488    0.199302    11.00000    0.05187    0.03877 = 
         0.01551   -0.00582    0.01269   -0.00856 
O3    5    0.975095    0.497649    0.411838    11.00000    0.02167    0.02019 = 
         0.02525    0.00164    0.00734   -0.00040 
N1    4    0.643484    0.461221    0.402832    11.00000    0.01665    0.01221 = 
         0.01047    0.00036    0.00277   -0.00086 
N2    4    0.728404    0.650387    0.485253    11.00000    0.01489    0.01113 = 
         0.01168    0.00014    0.00230   -0.00043 
N3    4    0.723478    0.578454    0.599500    11.00000    0.01711    0.01399 = 
         0.00938    0.00072    0.00241   -0.00145 
C1    1    0.806023    0.752734    0.338630    11.00000    0.01676    0.02081 = 
         0.01117    0.00141    0.00017    0.00078 
C2    1    0.718107    0.561483    0.262207    11.00000    0.02603    0.01920 = 
         0.01927    0.00402    0.00577   -0.00241 
C3    1    0.883768    0.540219    0.395869    11.00000    0.02443    0.01236 = 
         0.01213   -0.00116    0.00799   -0.00716 
C4    1    0.589621    0.374298    0.355446    11.00000    0.01981    0.01679 = 
         0.01239   -0.00239    0.00236   -0.00120 
AFIX  43 
H4    2    0.588157    0.379506    0.302192    11.00000   -1.20000 
AFIX   0 
C5    1    0.536528    0.278142    0.380647    11.00000    0.01981    0.01364 = 
         0.01815   -0.00350    0.00263   -0.00344 
AFIX  43 
H5    2    0.499017    0.218746    0.345377    11.00000   -1.20000 
AFIX   0 
C6    1    0.538737    0.269513    0.458092    11.00000    0.01952    0.01395 = 
         0.02032    0.00180    0.00569   -0.00233 
AFIX  43 
H6    2    0.503178    0.203738    0.476871    11.00000   -1.20000 
AFIX   0 
C7    1    0.593251    0.357651    0.507808    11.00000    0.02001    0.01475 = 
         0.01231    0.00072    0.00557   -0.00129 
AFIX  43 
H7    2    0.595253    0.353355    0.561173    11.00000   -1.20000 
AFIX   0 
C8    1    0.645327    0.452994    0.479016    11.00000    0.01415    0.01228 = 
         0.01193    0.00085    0.00227    0.00115 
C9    1    0.699780    0.556175    0.522737    11.00000    0.01453    0.01144 = 
         0.01156    0.00150    0.00361   -0.00032 
C10   1    0.766901    0.691620    0.610272    11.00000    0.01771    0.01396 = 
         0.01288   -0.00190    0.00236   -0.00252 
AFIX  43 
H10   2    0.791437    0.731526    0.658340    11.00000   -1.20000 
AFIX   0 
C11   1    0.768824    0.737434    0.539486    11.00000    0.01408    0.01350 = 
         0.01343   -0.00207    0.00110   -0.00054 
C12   1    0.798752    0.859629    0.522995    11.00000    0.01647    0.01363 = 
         0.01633   -0.00150    0.00676   -0.00024 
C13   1    0.733260    0.921116    0.459342    11.00000    0.01767    0.01617 = 
         0.02001   -0.00025    0.00307   -0.00021 
AFIX  43 
H13   2    0.670549    0.882279    0.424145    11.00000   -1.20000 
AFIX   0 
C14   1    0.759048    1.038771    0.447015    11.00000    0.02220    0.01430 = 
         0.02088    0.00164    0.00642    0.00353 
AFIX  43 
H14   2    0.715040    1.080371    0.403185    11.00000   -1.20000 
AFIX   0 
C15   1    0.849249    1.094712    0.499062    11.00000    0.02197    0.01004 = 
         0.02752   -0.00196    0.01357   -0.00082 
C16   1    0.914677    1.035818    0.562970    11.00000    0.01858    0.01670 = 
         0.02372   -0.00382    0.00448   -0.00334 
AFIX  43 
H16   2    0.976398    1.075576    0.598426    11.00000   -1.20000 
AFIX   0 
C17   1    0.889255    0.918143    0.574755    11.00000    0.01778    0.01391 = 
         0.01816   -0.00083    0.00306   -0.00005 
AFIX  43 
H17   2    0.933953    0.876955    0.618542    11.00000   -1.20000 
AFIX   0 
C18   1    0.717188    0.499476    0.664313    11.00000    0.02112    0.01840 = 
         0.00845    0.00270    0.00351   -0.00294 
AFIX  23 
H18A  2    0.639164    0.460599    0.653320    11.00000   -1.20000 
H18B  2    0.725914    0.547450    0.711794    11.00000   -1.20000 
AFIX   0 
C19   1    0.812589    0.404668    0.677493    11.00000    0.02308    0.02403 = 
         0.01700    0.00609    0.00612    0.00108 
AFIX  23 
H19A  2    0.889737    0.443465    0.682106    11.00000   -1.20000 
H19B  2    0.798200    0.351169    0.632193    11.00000   -1.20000 
AFIX   0 
C20   1    0.817062    0.331111    0.749677    11.00000    0.02329    0.02803 = 
         0.01640    0.00846    0.00240   -0.00078 
AFIX  23 
H20A  2    0.839896    0.382976    0.795634    11.00000   -1.20000 
H20B  2    0.737841    0.298890    0.747650    11.00000   -1.20000 
AFIX   0 
C21   1    0.903843    0.229160    0.757438    11.00000    0.04373    0.02958 = 
         0.02364    0.00701    0.00264    0.00555 
AFIX 137 
H21A  2    0.876593    0.172766    0.715072    11.00000   -1.50000 
H21B  2    0.909880    0.188660    0.806776    11.00000   -1.50000 
H21C  2    0.981109    0.260205    0.755479    11.00000   -1.50000 
AFIX   0 
HKLF 4 
 
 
 
 
REM  m23279 : space group P21/c 
REM wR2 = 0.0299, GooF = S = 1.057, Restrained GooF = 1.057 for all data 
REM R1 = 0.0149 for 4860 Fo > 4sig(Fo) and 0.0179 for all 5254 data 
REM 273 parameters refined using 0 restraints 
 
END 
 
WGHT      0.0084      2.2784 
 
REM Instructions for potential hydrogen bonds 
EQIV $1 -x+1, y-1/2, -z+1/2 
HTAB C4 Br1_$1 
HTAB C5 Br1_$1 
EQIV $2 -x+1, -y+1, -z+1 
HTAB C7 Br1_$2 
EQIV $3 -x+2, -y+2, -z+1 
HTAB C16 O1_$3 
HTAB C18 Br1_$2 
EQIV $4 x, -y+3/2, z+1/2 
HTAB C18 O1_$4 
EQIV $5 -x+2, -y+1, -z+1 
HTAB C19 O3_$5 
 
REM Highest difference peak  0.709,  deepest hole -0.425,  1-sigma level  0.078 
Q1    1   0.6643  0.6203  0.3730  11.00000  0.05    0.71 
Q2    1   0.5790  0.3178  0.3732  11.00000  0.05    0.42 
Q3    1   0.8196  0.6186  0.3729  11.00000  0.05    0.41 
Q4    1   0.7276  0.6185  0.3010  11.00000  0.05    0.40 
Q5    1   0.8117  0.5486  0.3961  11.00000  0.05    0.39 
;
_shelx_res_checksum              43399
####################################################################### 
# 
# This file contains crystal structure data downloaded from the 
# Cambridge Structural Database (CSD) hosted by the Cambridge 
# Crystallographic Data Centre (CCDC).
# 
# Full information about CCDC data access policies and citation 
# guidelines are available at http://www.ccdc.cam.ac.uk/access/V1 
# 
# Audit and citation data items may have been added by the CCDC. 
# Please retain this information to preserve the provenance of 
# this file and to allow appropriate attribution of the data. 
# 
#######################################################################

data_m23269
_database_code_depnum_ccdc_archive 'CCDC 2428909'
loop_
_audit_author_name
_audit_author_address
'Sean Parkin'
;University of Kentucky
United States of America
;
# CIF edited on-the-fly by script CIFFIX (S. Parkin, 2000-2022). 
# CIFFIX: https://xray.uky.edu/Resources/scripts/ciffix 
_audit_update_record             
;
2025-03-05 deposited with the CCDC.	2025-04-07 downloaded from the CCDC.
;

_audit_creation_method           'SHELXL-2019/2 and CIFFIX'

_shelx_SHELXL_version_number     2019/2

_chemical_name_systematic        ?
_chemical_name_common            ?
_chemical_melting_point          ?
_chemical_formula_moiety         'C21 H19 Br N3 O3 Re'
_chemical_formula_sum            'C21 H19 Br N3 O3 Re'
_chemical_formula_weight         627.50

loop_
_atom_type_symbol
_atom_type_description
_atom_type_scat_dispersion_real
_atom_type_scat_dispersion_imag
_atom_type_scat_source
C C 0.0033 0.0016 'International Tables Vol C Tables 4.2.6.8 and 6.1.1.4'
H H 0.0000 0.0000 'International Tables Vol C Tables 4.2.6.8 and 6.1.1.4'
Br Br -0.2901 2.4595 'International Tables Vol C Tables 4.2.6.8 and 6.1.1.4'
N N 0.0061 0.0033 'International Tables Vol C Tables 4.2.6.8 and 6.1.1.4'
O O 0.0106 0.0060 'International Tables Vol C Tables 4.2.6.8 and 6.1.1.4'
Re Re -1.0185 7.2310 'International Tables Vol C Tables 4.2.6.8 and 6.1.1.4'

_space_group_crystal_system      orthorhombic
_space_group_IT_number           61
_space_group_name_H-M_alt        'P b c a'
_space_group_name_Hall           '-P 2ac 2ab'

_shelx_space_group_comment       
; 
The symmetry employed for this shelxl refinement is uniquely defined 
by the following loop, which should always be used as a source of 
symmetry information in preference to the above space-group names. 
They are only intended as comments. 
;

loop_
_space_group_symop_operation_xyz
'x, y, z'
'-x+1/2, -y, z+1/2'
'-x, y+1/2, -z+1/2'
'x+1/2, -y+1/2, -z'
'-x, -y, -z'
'x-1/2, y, -z-1/2'
'x, -y-1/2, z-1/2'
'-x-1/2, y-1/2, z'

_cell_length_a                   14.4135(6)
_cell_length_b                   13.9657(5)
_cell_length_c                   19.9434(9)
_cell_angle_alpha                90
_cell_angle_beta                 90
_cell_angle_gamma                90
_cell_volume                     4014.5(3)
_cell_formula_units_Z            8
_cell_measurement_temperature    100.0(2)
_cell_measurement_reflns_used    9766
_cell_measurement_theta_min      3.34
_cell_measurement_theta_max      27.51

_exptl_crystal_description       plate
_exptl_crystal_colour            'pale yellow'
_exptl_crystal_density_meas      ?
_exptl_crystal_density_method    ?
_exptl_crystal_density_diffrn    2.076
_exptl_crystal_F_000             2400
_exptl_transmission_factor_min   ?
_exptl_transmission_factor_max   ?
_exptl_crystal_size_max          0.210
_exptl_crystal_size_mid          0.160
_exptl_crystal_size_min          0.030
_exptl_absorpt_coefficient_mu    8.073
_shelx_estimated_absorpt_T_min   0.282
_shelx_estimated_absorpt_T_max   0.794
_exptl_absorpt_correction_type   multi-scan
_exptl_absorpt_correction_T_min  0.476
_exptl_absorpt_correction_T_max  0.801
_exptl_absorpt_process_details   '<i>SADABS</i> (Krause et al., 2015)'
_exptl_absorpt_special_details   
; 
In addition to absorption, multi-scan techniques also correct other slowly 
varying changes in scale factor over reciprocal space, such as those caused 
by X-ray beam inhomogeneity, goniometer imperfection, crystal decomposition, 
crystal longer than the X-ray beam cross section, absorption by the crystal 
mount, scan truncation etc. These account, by and large, for the difference 
between SHELX estimates of Tmin and Tmax and the _exptl_absorpt_correction_ 
values. 
;

_exptl_special_details           
; 
The crystal was mounted using polyisobutene oil on the tip of a fine glass 
fibre, which was fastened in a copper mounting pin with electrical solder. 
It was placed directly into the cold gas stream of a liquid-nitrogen based 
cryostat (Hope, 1994; Parkin & Hope, 1998). 
 
Diffraction data were collected with the crystal at 100K. 
;

_diffrn_ambient_temperature      100.0(2)
_diffrn_radiation_wavelength     0.71073
_diffrn_radiation_type           MoK\a
_diffrn_source                   microsource
_diffrn_measurement_device_type  'Bruker D8 Venture dual source'
_diffrn_measurement_method       '\f and \w scans'
_diffrn_detector_area_resol_mean 7.41
_diffrn_reflns_number            43216
_diffrn_reflns_av_unetI/netI     0.0259
_diffrn_reflns_av_R_equivalents  0.0474
_diffrn_reflns_limit_h_min       -18
_diffrn_reflns_limit_h_max       18
_diffrn_reflns_limit_k_min       -16
_diffrn_reflns_limit_k_max       18
_diffrn_reflns_limit_l_min       -25
_diffrn_reflns_limit_l_max       25
_diffrn_reflns_theta_min         2.042
_diffrn_reflns_theta_max         27.507
_diffrn_reflns_theta_full        25.242
_diffrn_measured_fraction_theta_max 0.997
_diffrn_measured_fraction_theta_full 0.997
_diffrn_reflns_Laue_measured_fraction_max 0.997
_diffrn_reflns_Laue_measured_fraction_full 0.997
_diffrn_reflns_point_group_measured_fraction_max 0.997
_diffrn_reflns_point_group_measured_fraction_full 0.997

_reflns_number_total             4593
_reflns_number_gt                4349
_reflns_threshold_expression     'I > 2\s(I)'
_reflns_Friedel_coverage         0.000
_reflns_Friedel_fraction_max     .
_reflns_Friedel_fraction_full    .
_reflns_special_details          
; 
Reflections were merged by SHELXL according to the crystal 
class for the calculation of statistics and refinement. 
 
_reflns_Friedel_fraction is defined as the number of unique 
Friedel pairs measured divided by the number that would be 
possible theoretically, ignoring centric projections and 
systematic absences. 
;

_computing_data_collection       '<i>APEX3</i> (Bruker-AXS, 2016)'
_computing_cell_refinement       '<i>APEX3</i> (Bruker-AXS, 2016)'
_computing_data_reduction        '<i>APEX3</i> (Bruker-AXS, 2016)'
_computing_structure_solution    '<i>SHELXT</i> (Sheldrick, 2015a)'
_computing_structure_refinement  '<i>SHELXL-2019/2</i> (Sheldrick, 2015b)'
_computing_molecular_graphics    '<i>XP in SHELXTL</i> (Sheldrick, 2008)'
_computing_publication_material  
'<i>SHELX</i> (Sheldrick, 2008) and <i>CIFFIX</i> (Parkin, 2013)'

_refine_special_details          
; 
Refinement progress was checked using <i>Platon</i> (Spek, 2020) and by 
an <i>R</i>-tensor (Parkin, 2000). The final model was further checked 
with the IUCr utility <i>checkCIF</i>. 
;
_refine_ls_structure_factor_coef Fsqd
_refine_ls_matrix_type           full
_refine_ls_weighting_scheme      calc
_refine_ls_weighting_details     
'w=1/[\s^2^(Fo^2^)+6.8148P] where P=(Fo^2^+2Fc^2^)/3'
_atom_sites_solution_primary     direct
_atom_sites_solution_secondary   difmap
_atom_sites_solution_hydrogens   difmap
_refine_ls_hydrogen_treatment    constr
_refine_ls_extinction_method     'SHELXL-2019/2 (Sheldrick 2019)'
_refine_ls_extinction_coef       0.00056(5)
_refine_ls_extinction_expression Fc^*^=kFc[1+0.001xFc^2^\l^3^/sin(2\q)]^-1/4^
_refine_ls_number_reflns         4593
_refine_ls_number_parameters     280
_refine_ls_number_restraints     5
_refine_ls_R_factor_all          0.0212
_refine_ls_R_factor_gt           0.0195
_refine_ls_wR_factor_ref         0.0440
_refine_ls_wR_factor_gt          0.0434
_refine_ls_goodness_of_fit_ref   1.163
_refine_ls_restrained_S_all      1.169
_refine_ls_shift/su_max          0.001
_refine_ls_shift/su_mean         0.000

loop_
_atom_site_label
_atom_site_type_symbol
_atom_site_fract_x
_atom_site_fract_y
_atom_site_fract_z
_atom_site_U_iso_or_equiv
_atom_site_adp_type
_atom_site_occupancy
_atom_site_site_symmetry_order
_atom_site_calc_flag
_atom_site_refinement_flags_posn
_atom_site_refinement_flags_adp
_atom_site_refinement_flags_occupancy
_atom_site_disorder_assembly
_atom_site_disorder_group
Re1 Re 0.56275(2) 0.28153(2) 0.34296(2) 0.01142(5) Uani 1 1 d D . . . .
C3 C 0.6887(3) 0.2635(3) 0.3121(2) 0.0134(9) Uani 0.9244(16) 1 d D . P A 1
O3 O 0.7636(3) 0.2511(2) 0.29396(17) 0.0257(8) Uani 0.9244(16) 1 d D . P A 1
Br1 Br 0.39603(2) 0.30402(2) 0.39125(2) 0.01431(11) Uani 0.9244(16) 1 d D . P A
1
C3' C 0.4354(14) 0.293(3) 0.376(2) 0.01431(11) Uani 0.0756(16) 1 d D . P A 2
O3' O 0.3593(14) 0.302(2) 0.3936(16) 0.01431(11) Uani 0.0756(16) 1 d D . P A 2
Br1' Br 0.7297(5) 0.2664(5) 0.3142(4) 0.0246(18) Uani 0.0756(16) 1 d D . P A 2
C1 C 0.53160(19) 0.15035(19) 0.32395(13) 0.0142(5) Uani 1 1 d . . . . .
O1 O 0.50893(14) 0.07354(14) 0.31137(10) 0.0205(4) Uani 1 1 d . . . . .
C2 C 0.5242(2) 0.31014(19) 0.25302(14) 0.0174(5) Uani 1 1 d . . . . .
O2 O 0.50306(16) 0.32746(15) 0.19875(10) 0.0268(5) Uani 1 1 d . . . . .
N1 N 0.58286(15) 0.42988(15) 0.37382(11) 0.0121(4) Uani 1 1 d . . . . .
N2 N 0.60690(15) 0.27438(14) 0.44743(11) 0.0113(4) Uani 1 1 d . . . . .
N3 N 0.63749(15) 0.34786(15) 0.54345(10) 0.0123(4) Uani 1 1 d . . . . .
C4 C 0.57285(18) 0.50473(19) 0.33232(14) 0.0143(5) Uani 1 1 d . . . . .
H4 H 0.561714 0.492498 0.286153 0.017 Uiso 1 1 calc R U . . .
C5 C 0.57799(19) 0.59918(19) 0.35359(14) 0.0168(6) Uani 1 1 d . . . . .
H5 H 0.572623 0.650451 0.322528 0.020 Uiso 1 1 calc R U . . .
C6 C 0.59111(19) 0.61673(19) 0.42109(14) 0.0173(5) Uani 1 1 d . . . . .
H6 H 0.592317 0.680586 0.437490 0.021 Uiso 1 1 calc R U . . .
C7 C 0.60248(19) 0.54047(18) 0.46457(14) 0.0156(5) Uani 1 1 d . . . . .
H7 H 0.612538 0.551617 0.510998 0.019 Uiso 1 1 calc R U . . .
C8 C 0.59911(18) 0.44732(18) 0.43992(13) 0.0118(5) Uani 1 1 d . . . . .
C9 C 0.61367(17) 0.35966(18) 0.47802(13) 0.0117(5) Uani 1 1 d . . . . .
C10 C 0.64618(19) 0.25164(19) 0.55415(13) 0.0148(5) Uani 1 1 d . . . . .
H10 H 0.662245 0.221798 0.595354 0.018 Uiso 1 1 calc R U . . .
C11 C 0.62759(18) 0.20581(18) 0.49483(13) 0.0128(5) Uani 1 1 d . . . . .
C12 C 0.63234(18) 0.10166(18) 0.48342(14) 0.0146(5) Uani 1 1 d . . . . .
C13 C 0.66866(19) 0.06318(19) 0.42443(14) 0.0180(6) Uani 1 1 d . . . . .
H13 H 0.689438 0.104599 0.389757 0.022 Uiso 1 1 calc R U . . .
C14 C 0.6746(2) -0.0353(2) 0.41616(16) 0.0227(6) Uani 1 1 d . . . . .
H14 H 0.697141 -0.061061 0.375199 0.027 Uiso 1 1 calc R U . . .
C15 C 0.6477(2) -0.0961(2) 0.46750(17) 0.0252(7) Uani 1 1 d . . . . .
H15 H 0.653196 -0.163434 0.462111 0.030 Uiso 1 1 calc R U . . .
C16 C 0.6129(2) -0.0588(2) 0.52653(16) 0.0239(6) Uani 1 1 d . . . . .
H16 H 0.595193 -0.100606 0.561854 0.029 Uiso 1 1 calc R U . . .
C17 C 0.6037(2) 0.0394(2) 0.53444(15) 0.0187(6) Uani 1 1 d . . . . .
H17 H 0.577947 0.064509 0.574596 0.022 Uiso 1 1 calc R U . . .
C18 C 0.65685(19) 0.42394(18) 0.59324(12) 0.0139(5) Uani 1 1 d . . . . .
H18A H 0.601373 0.465249 0.597687 0.017 Uiso 1 1 calc R U . . .
H18B H 0.708496 0.464247 0.576687 0.017 Uiso 1 1 calc R U . . .
C19 C 0.6822(2) 0.38429(19) 0.66177(13) 0.0171(5) Uani 1 1 d . . . . .
H19A H 0.739476 0.345468 0.658181 0.021 Uiso 1 1 calc R U . . .
H19B H 0.631766 0.342208 0.678085 0.021 Uiso 1 1 calc R U . . .
C20 C 0.6976(2) 0.4662(2) 0.71178(14) 0.0191(6) Uani 1 1 d . . . . .
H20A H 0.640310 0.505187 0.714356 0.023 Uiso 1 1 calc R U . . .
H20B H 0.708914 0.438680 0.756782 0.023 Uiso 1 1 calc R U . . .
C21 C 0.7784(2) 0.5312(2) 0.69348(15) 0.0206(6) Uani 1 1 d . . . . .
H21A H 0.833350 0.492143 0.684078 0.031 Uiso 1 1 calc R U . . .
H21B H 0.791497 0.574525 0.730940 0.031 Uiso 1 1 calc R U . . .
H21C H 0.762327 0.568734 0.653621 0.031 Uiso 1 1 calc R U . . .

loop_
_atom_site_aniso_label
_atom_site_aniso_U_11
_atom_site_aniso_U_22
_atom_site_aniso_U_33
_atom_site_aniso_U_23
_atom_site_aniso_U_13
_atom_site_aniso_U_12
Re1 0.01494(7) 0.00988(6) 0.00946(7) -0.00086(3) -0.00178(4) 0.00035(4)
C3 0.022(3) 0.0092(15) 0.0095(17) -0.0001(11) 0.000(2) 0.000(2)
O3 0.023(2) 0.0255(15) 0.0287(18) -0.0029(12) 0.0092(12) 0.0029(12)
Br1 0.01238(17) 0.01303(14) 0.01752(17) -0.0016(1) -0.00006(13) 0.00035(13)
C3' 0.01238(17) 0.01303(14) 0.01752(17) -0.0016(1) -0.00006(13) 0.00035(13)
O3' 0.01238(17) 0.01303(14) 0.01752(17) -0.0016(1) -0.00006(13) 0.00035(13)
Br1' 0.029(5) 0.018(2) 0.027(3) -0.002(2) -0.004(4) -0.004(4)
C1 0.0139(12) 0.0178(13) 0.0108(12) -0.002(1) -0.0018(10) 0.0006(10)
O1 0.0247(11) 0.0164(9) 0.0204(10) -0.0048(8) -0.0030(8) -0.0035(8)
C2 0.0220(14) 0.0133(12) 0.0170(14) -0.0011(10) -0.0009(11) -0.0015(11)
O2 0.0406(13) 0.0260(11) 0.0139(10) 0.0023(8) -0.0094(9) -0.0015(10)
N1 0.0108(10) 0.0126(10) 0.0129(11) 0.0012(8) 0.0003(8) -0.0001(8)
N2 0.0117(10) 0.0121(10) 0.0101(10) -0.0004(8) -0.0016(8) -0.0016(8)
N3 0.0148(11) 0.0129(10) 0.0093(10) -0.0014(8) -0.0019(8) -0.0009(8)
C4 0.0147(12) 0.0148(13) 0.0134(13) 0.002(1) 0.0023(10) 0.0008(10)
C5 0.0159(13) 0.0125(12) 0.0220(15) 0.0062(10) 0.0007(11) 0.0007(10)
C6 0.0183(13) 0.0106(11) 0.0229(14) -0.0027(10) 0.0007(11) -0.0012(10)
C7 0.0170(13) 0.0144(12) 0.0155(13) -0.002(1) -0.0017(11) -0.0008(10)
C8 0.0101(12) 0.0117(11) 0.0134(13) 0.0000(9) 0.0008(10) -0.0008(9)
C9 0.0108(11) 0.0120(11) 0.0122(12) -0.0012(9) -0.0002(10) 0.0003(9)
C10 0.0166(13) 0.0144(12) 0.0134(13) 0.0018(10) -0.0026(10) 0.0011(10)
C11 0.0127(12) 0.0139(12) 0.0116(12) 0.0007(10) -0.0037(10) -0.0003(9)
C12 0.0121(12) 0.0127(12) 0.0190(14) 0.0004(10) -0.0075(10) 0.0014(9)
C13 0.0179(14) 0.0153(12) 0.0210(14) 0.0002(11) -0.0049(11) 0.0019(10)
C14 0.0216(15) 0.0167(13) 0.0299(16) -0.0076(12) -0.0077(12) 0.0050(11)
C15 0.0251(15) 0.0115(12) 0.0390(18) -0.0025(12) -0.0126(14) 0.0006(11)
C16 0.0243(15) 0.0158(13) 0.0317(17) 0.0077(12) -0.0101(13) -0.0039(11)
C17 0.0181(13) 0.0183(13) 0.0196(14) 0.0047(11) -0.0071(11) -0.0021(11)
C18 0.0180(13) 0.0136(12) 0.0102(12) -0.0023(10) -0.0007(10) -0.0006(10)
C19 0.0227(14) 0.0155(12) 0.0131(13) -0.0005(10) -0.0003(11) -0.0018(11)
C20 0.0244(14) 0.0202(13) 0.0128(13) -0.0028(10) -0.0021(11) 0.0004(11)
C21 0.0201(14) 0.0230(14) 0.0186(15) -0.0065(11) -0.0057(11) -0.0022(11)

_geom_special_details            
; 
 All esds (except the esd in the dihedral angle between two l.s. planes) 
 are estimated using the full covariance matrix.  The cell esds are taken 
 into account individually in the estimation of esds in distances, angles 
 and torsion angles; correlations between esds in cell parameters are only 
 used when they are defined by crystal symmetry.  An approximate (isotropic) 
 treatment of cell esds is used for estimating esds involving l.s. planes. 
;

loop_
_geom_bond_atom_site_label_1
_geom_bond_atom_site_label_2
_geom_bond_distance
_geom_bond_site_symmetry_2
_geom_bond_publ_flag
Re1 C2 1.920(3) . ?
Re1 C1 1.924(3) . ?
Re1 C3 1.933(5) . ?
Re1 C3' 1.960(16) . ?
Re1 N1 2.181(2) . ?
Re1 N2 2.181(2) . ?
Re1 Br1' 2.482(8) . ?
Re1 Br1 2.6079(4) . ?
C3 O3 1.151(6) . ?
C3' O3' 1.155(18) . ?
C1 O1 1.149(3) . ?
C2 O2 1.150(3) . ?
N1 C4 1.341(3) . ?
N1 C8 1.361(3) . ?
N2 C9 1.342(3) . ?
N2 C11 1.378(3) . ?
N3 C9 1.360(3) . ?
N3 C10 1.366(3) . ?
N3 C18 1.481(3) . ?
C4 C5 1.388(4) . ?
C4 H4 0.9500 . ?
C5 C6 1.381(4) . ?
C5 H5 0.9500 . ?
C6 C7 1.383(4) . ?
C6 H6 0.9500 . ?
C7 C8 1.392(4) . ?
C7 H7 0.9500 . ?
C8 C9 1.456(3) . ?
C10 C11 1.372(4) . ?
C10 H10 0.9500 . ?
C11 C12 1.474(3) . ?
C12 C13 1.395(4) . ?
C12 C17 1.401(4) . ?
C13 C14 1.388(4) . ?
C13 H13 0.9500 . ?
C14 C15 1.386(4) . ?
C14 H14 0.9500 . ?
C15 C16 1.382(5) . ?
C15 H15 0.9500 . ?
C16 C17 1.387(4) . ?
C16 H16 0.9500 . ?
C17 H17 0.9500 . ?
C18 C19 1.519(4) . ?
C18 H18A 0.9900 . ?
C18 H18B 0.9900 . ?
C19 C20 1.534(4) . ?
C19 H19A 0.9900 . ?
C19 H19B 0.9900 . ?
C20 C21 1.520(4) . ?
C20 H20A 0.9900 . ?
C20 H20B 0.9900 . ?
C21 H21A 0.9800 . ?
C21 H21B 0.9800 . ?
C21 H21C 0.9800 . ?

loop_
_geom_angle_atom_site_label_1
_geom_angle_atom_site_label_2
_geom_angle_atom_site_label_3
_geom_angle
_geom_angle_site_symmetry_1
_geom_angle_site_symmetry_3
_geom_angle_publ_flag
C2 Re1 C1 86.94(11) . . ?
C2 Re1 C3 90.05(16) . . ?
C1 Re1 C3 91.87(16) . . ?
C2 Re1 C3' 91.7(12) . . ?
C1 Re1 C3' 85.8(11) . . ?
C2 Re1 N1 95.99(10) . . ?
C1 Re1 N1 172.44(10) . . ?
C3 Re1 N1 95.09(15) . . ?
C3' Re1 N1 87.1(11) . . ?
C2 Re1 N2 170.61(9) . . ?
C1 Re1 N2 102.28(10) . . ?
C3 Re1 N2 91.40(15) . . ?
C3' Re1 N2 87.2(12) . . ?
N1 Re1 N2 74.64(8) . . ?
C2 Re1 Br1' 94.7(2) . . ?
C1 Re1 Br1' 95.71(19) . . ?
C3' Re1 Br1' 173.4(12) . . ?
N1 Re1 Br1' 91.00(18) . . ?
N2 Re1 Br1' 86.2(2) . . ?
C2 Re1 Br1 93.06(9) . . ?
C1 Re1 Br1 88.42(8) . . ?
C3 Re1 Br1 176.88(14) . . ?
N1 Re1 Br1 84.48(6) . . ?
N2 Re1 Br1 85.50(6) . . ?
O3 C3 Re1 178.7(4) . . ?
O3' C3' Re1 177(4) . . ?
O1 C1 Re1 176.7(2) . . ?
O2 C2 Re1 178.6(3) . . ?
C4 N1 C8 118.5(2) . . ?
C4 N1 Re1 123.50(18) . . ?
C8 N1 Re1 117.79(16) . . ?
C9 N2 C11 106.8(2) . . ?
C9 N2 Re1 114.51(16) . . ?
C11 N2 Re1 138.60(17) . . ?
C9 N3 C10 107.0(2) . . ?
C9 N3 C18 127.2(2) . . ?
C10 N3 C18 125.7(2) . . ?
N1 C4 C5 123.1(3) . . ?
N1 C4 H4 118.4 . . ?
C5 C4 H4 118.4 . . ?
C6 C5 C4 118.3(2) . . ?
C6 C5 H5 120.9 . . ?
C4 C5 H5 120.9 . . ?
C5 C6 C7 119.4(2) . . ?
C5 C6 H6 120.3 . . ?
C7 C6 H6 120.3 . . ?
C6 C7 C8 119.6(3) . . ?
C6 C7 H7 120.2 . . ?
C8 C7 H7 120.2 . . ?
N1 C8 C7 121.0(2) . . ?
N1 C8 C9 112.3(2) . . ?
C7 C8 C9 126.6(2) . . ?
N2 C9 N3 110.3(2) . . ?
N2 C9 C8 119.9(2) . . ?
N3 C9 C8 129.7(2) . . ?
N3 C10 C11 107.8(2) . . ?
N3 C10 H10 126.1 . . ?
C11 C10 H10 126.1 . . ?
C10 C11 N2 108.0(2) . . ?
C10 C11 C12 125.8(2) . . ?
N2 C11 C12 126.2(2) . . ?
C13 C12 C17 118.9(2) . . ?
C13 C12 C11 121.9(2) . . ?
C17 C12 C11 119.1(2) . . ?
C14 C13 C12 120.3(3) . . ?
C14 C13 H13 119.8 . . ?
C12 C13 H13 119.8 . . ?
C15 C14 C13 120.1(3) . . ?
C15 C14 H14 119.9 . . ?
C13 C14 H14 119.9 . . ?
C16 C15 C14 120.0(3) . . ?
C16 C15 H15 120.0 . . ?
C14 C15 H15 120.0 . . ?
C15 C16 C17 120.3(3) . . ?
C15 C16 H16 119.9 . . ?
C17 C16 H16 119.9 . . ?
C16 C17 C12 120.2(3) . . ?
C16 C17 H17 119.9 . . ?
C12 C17 H17 119.9 . . ?
N3 C18 C19 112.8(2) . . ?
N3 C18 H18A 109.0 . . ?
C19 C18 H18A 109.0 . . ?
N3 C18 H18B 109.0 . . ?
C19 C18 H18B 109.0 . . ?
H18A C18 H18B 107.8 . . ?
C18 C19 C20 110.4(2) . . ?
C18 C19 H19A 109.6 . . ?
C20 C19 H19A 109.6 . . ?
C18 C19 H19B 109.6 . . ?
C20 C19 H19B 109.6 . . ?
H19A C19 H19B 108.1 . . ?
C21 C20 C19 113.5(2) . . ?
C21 C20 H20A 108.9 . . ?
C19 C20 H20A 108.9 . . ?
C21 C20 H20B 108.9 . . ?
C19 C20 H20B 108.9 . . ?
H20A C20 H20B 107.7 . . ?
C20 C21 H21A 109.5 . . ?
C20 C21 H21B 109.5 . . ?
H21A C21 H21B 109.5 . . ?
C20 C21 H21C 109.5 . . ?
H21A C21 H21C 109.5 . . ?
H21B C21 H21C 109.5 . . ?

loop_
_geom_torsion_atom_site_label_1
_geom_torsion_atom_site_label_2
_geom_torsion_atom_site_label_3
_geom_torsion_atom_site_label_4
_geom_torsion
_geom_torsion_site_symmetry_1
_geom_torsion_site_symmetry_2
_geom_torsion_site_symmetry_3
_geom_torsion_site_symmetry_4
_geom_torsion_publ_flag
C8 N1 C4 C5 -0.2(4) . . . . ?
Re1 N1 C4 C5 174.3(2) . . . . ?
N1 C4 C5 C6 -2.1(4) . . . . ?
C4 C5 C6 C7 2.7(4) . . . . ?
C5 C6 C7 C8 -1.0(4) . . . . ?
C4 N1 C8 C7 2.0(4) . . . . ?
Re1 N1 C8 C7 -172.9(2) . . . . ?
C4 N1 C8 C9 -176.7(2) . . . . ?
Re1 N1 C8 C9 8.4(3) . . . . ?
C6 C7 C8 N1 -1.4(4) . . . . ?
C6 C7 C8 C9 177.1(3) . . . . ?
C11 N2 C9 N3 -0.3(3) . . . . ?
Re1 N2 C9 N3 177.31(16) . . . . ?
C11 N2 C9 C8 177.6(2) . . . . ?
Re1 N2 C9 C8 -4.7(3) . . . . ?
C10 N3 C9 N2 0.2(3) . . . . ?
C18 N3 C9 N2 176.4(2) . . . . ?
C10 N3 C9 C8 -177.6(3) . . . . ?
C18 N3 C9 C8 -1.3(4) . . . . ?
N1 C8 C9 N2 -2.3(3) . . . . ?
C7 C8 C9 N2 179.1(3) . . . . ?
N1 C8 C9 N3 175.2(2) . . . . ?
C7 C8 C9 N3 -3.4(5) . . . . ?
C9 N3 C10 C11 0.1(3) . . . . ?
C18 N3 C10 C11 -176.2(2) . . . . ?
N3 C10 C11 N2 -0.3(3) . . . . ?
N3 C10 C11 C12 177.7(2) . . . . ?
C9 N2 C11 C10 0.4(3) . . . . ?
Re1 N2 C11 C10 -176.4(2) . . . . ?
C9 N2 C11 C12 -177.6(3) . . . . ?
Re1 N2 C11 C12 5.7(4) . . . . ?
C10 C11 C12 C13 -139.6(3) . . . . ?
N2 C11 C12 C13 38.0(4) . . . . ?
C10 C11 C12 C17 37.2(4) . . . . ?
N2 C11 C12 C17 -145.1(3) . . . . ?
C17 C12 C13 C14 1.2(4) . . . . ?
C11 C12 C13 C14 178.1(2) . . . . ?
C12 C13 C14 C15 -2.4(4) . . . . ?
C13 C14 C15 C16 1.5(4) . . . . ?
C14 C15 C16 C17 0.7(5) . . . . ?
C15 C16 C17 C12 -2.0(4) . . . . ?
C13 C12 C17 C16 1.0(4) . . . . ?
C11 C12 C17 C16 -176.0(3) . . . . ?
C9 N3 C18 C19 -179.5(2) . . . . ?
C10 N3 C18 C19 -4.0(4) . . . . ?
N3 C18 C19 C20 -177.7(2) . . . . ?
C18 C19 C20 C21 -63.2(3) . . . . ?

_refine_diff_density_max         0.652
_refine_diff_density_min         -0.761
_refine_diff_density_rms         0.101

_shelx_res_file                  
; 
TITL m23269 :space group Pbca 
    m23269.res 
    created by SHELXL-2019/2 at 16:56:45 on 10-Aug-2023 
CELL  0.71073  14.4135  13.9657  19.9434   90.000   90.000   90.000 
ZERR        8   0.0006   0.0005   0.0009    0.000    0.000    0.000 
LATT  1 
SYMM 1/2-X, -Y, 1/2+Z 
SYMM -X, 1/2+Y, 1/2-Z 
SYMM 1/2+X, 1/2-Y, -Z 
SFAC C H BR N O RE 
UNIT 168 152 8 24 24 8 
TEMP -173 
SIZE 0.21 0.16 0.03 
REM FORM plate 
REM COLR pale yellow 
L.S. 10 
BOND $H 
LIST 4 
ACTA 
CONF 
HTAB 
FMAP 2 
PLAN 20 
SAME 0.02 Re1 C3' O3' Br1' 
EADP Br1 O3' C3' 
WGHT    0.000000    6.814801 
EXTI    0.000564 
FVAR       0.15211   0.92444 
RE1   6    0.562752    0.281532    0.342956    11.00000    0.01494    0.00988 = 
         0.00946   -0.00086   -0.00178    0.00035 
Part 1 
C3    1    0.688672    0.263541    0.312073    21.00000    0.02159    0.00921 = 
         0.00946   -0.00007    0.00007    0.00005 
 
O3    5    0.763552    0.251068    0.293957    21.00000    0.02302    0.02555 = 
         0.02868   -0.00293    0.00921    0.00287 
BR1   3    0.396026    0.304021    0.391250    21.00000    0.01238    0.01303 = 
         0.01752   -0.00160   -0.00006    0.00035 
Part 2 
C3'   1    0.435382    0.293166    0.376468   -21.00000    0.01238    0.01303 = 
         0.01752   -0.00160   -0.00006    0.00035 
O3'   5    0.359324    0.302233    0.393570   -21.00000    0.01238    0.01303 = 
         0.01752   -0.00160   -0.00006    0.00035 
BR1'  3    0.729651    0.266386    0.314166   -21.00000    0.02875    0.01849 = 
         0.02665   -0.00188   -0.00359   -0.00412 
Part 0 
C1    1    0.531601    0.150353    0.323951    11.00000    0.01393    0.01782 = 
         0.01084   -0.00203   -0.00176    0.00060 
O1    5    0.508928    0.073543    0.311365    11.00000    0.02473    0.01644 = 
         0.02038   -0.00481   -0.00304   -0.00346 
C2    1    0.524226    0.310142    0.253025    11.00000    0.02195    0.01332 = 
         0.01696   -0.00105   -0.00087   -0.00150 
O2    5    0.503064    0.327456    0.198755    11.00000    0.04060    0.02598 = 
         0.01390    0.00225   -0.00943   -0.00145 
N1    4    0.582859    0.429882    0.373819    11.00000    0.01082    0.01256 = 
         0.01294    0.00116    0.00028   -0.00015 
N2    4    0.606901    0.274384    0.447433    11.00000    0.01175    0.01213 = 
         0.01011   -0.00039   -0.00157   -0.00164 
N3    4    0.637494    0.347862    0.543453    11.00000    0.01477    0.01291 = 
         0.00929   -0.00141   -0.00194   -0.00094 
C4    1    0.572852    0.504726    0.332316    11.00000    0.01475    0.01485 = 
         0.01338    0.00201    0.00227    0.00085 
AFIX  43 
H4    2    0.561714    0.492498    0.286153    11.00000   -1.20000 
AFIX   0 
C5    1    0.577991    0.599177    0.353590    11.00000    0.01593    0.01254 = 
         0.02202    0.00624    0.00068    0.00070 
AFIX  43 
H5    2    0.572623    0.650451    0.322528    11.00000   -1.20000 
AFIX   0 
C6    1    0.591113    0.616735    0.421087    11.00000    0.01827    0.01063 = 
         0.02289   -0.00265    0.00066   -0.00121 
AFIX  43 
H6    2    0.592317    0.680586    0.437490    11.00000   -1.20000 
AFIX   0 
C7    1    0.602484    0.540467    0.464573    11.00000    0.01698    0.01437 = 
         0.01554   -0.00195   -0.00165   -0.00078 
AFIX  43 
H7    2    0.612538    0.551617    0.510998    11.00000   -1.20000 
AFIX   0 
C8    1    0.599112    0.447317    0.439922    11.00000    0.01013    0.01174 = 
         0.01339   -0.00004    0.00084   -0.00084 
C9    1    0.613665    0.359665    0.478016    11.00000    0.01081    0.01203 = 
         0.01217   -0.00117   -0.00020    0.00032 
C10   1    0.646182    0.251644    0.554153    11.00000    0.01660    0.01437 = 
         0.01341    0.00178   -0.00258    0.00114 
AFIX  43 
H10   2    0.662245    0.221798    0.595354    11.00000   -1.20000 
AFIX   0 
C11   1    0.627587    0.205809    0.494826    11.00000    0.01270    0.01394 = 
         0.01161    0.00073   -0.00365   -0.00029 
C12   1    0.632338    0.101660    0.483419    11.00000    0.01209    0.01268 = 
         0.01901    0.00035   -0.00747    0.00145 
C13   1    0.668662    0.063178    0.424432    11.00000    0.01788    0.01529 = 
         0.02097    0.00022   -0.00488    0.00188 
AFIX  43 
H13   2    0.689438    0.104599    0.389757    11.00000   -1.20000 
AFIX   0 
C14   1    0.674593   -0.035282    0.416158    11.00000    0.02155    0.01667 = 
         0.02987   -0.00763   -0.00765    0.00502 
AFIX  43 
H14   2    0.697141   -0.061061    0.375199    11.00000   -1.20000 
AFIX   0 
C15   1    0.647704   -0.096085    0.467500    11.00000    0.02508    0.01154 = 
         0.03901   -0.00247   -0.01255    0.00058 
AFIX  43 
H15   2    0.653196   -0.163434    0.462111    11.00000   -1.20000 
AFIX   0 
C16   1    0.612908   -0.058796    0.526528    11.00000    0.02427    0.01579 = 
         0.03174    0.00769   -0.01011   -0.00395 
AFIX  43 
H16   2    0.595193   -0.100606    0.561854    11.00000   -1.20000 
AFIX   0 
C17   1    0.603728    0.039393    0.534438    11.00000    0.01808    0.01829 = 
         0.01959    0.00469   -0.00713   -0.00215 
AFIX  43 
H17   2    0.577947    0.064509    0.574596    11.00000   -1.20000 
AFIX   0 
C18   1    0.656847    0.423935    0.593237    11.00000    0.01800    0.01364 = 
         0.01020   -0.00232   -0.00074   -0.00062 
AFIX  23 
H18A  2    0.601373    0.465249    0.597687    11.00000   -1.20000 
H18B  2    0.708496    0.464247    0.576687    11.00000   -1.20000 
AFIX   0 
C19   1    0.682220    0.384289    0.661770    11.00000    0.02272    0.01554 = 
         0.01307   -0.00049   -0.00034   -0.00184 
AFIX  23 
H19A  2    0.739476    0.345468    0.658181    11.00000   -1.20000 
H19B  2    0.631766    0.342208    0.678085    11.00000   -1.20000 
AFIX   0 
C20   1    0.697586    0.466233    0.711784    11.00000    0.02444    0.02019 = 
         0.01277   -0.00281   -0.00212    0.00045 
AFIX  23 
H20A  2    0.640310    0.505187    0.714356    11.00000   -1.20000 
H20B  2    0.708914    0.438680    0.756782    11.00000   -1.20000 
AFIX   0 
C21   1    0.778368    0.531180    0.693479    11.00000    0.02014    0.02305 = 
         0.01861   -0.00647   -0.00574   -0.00219 
AFIX 137 
H21A  2    0.833350    0.492143    0.684078    11.00000   -1.50000 
H21B  2    0.791497    0.574525    0.730940    11.00000   -1.50000 
H21C  2    0.762327    0.568734    0.653621    11.00000   -1.50000 
AFIX   0 
HKLF 4 1 0 1 0 1 0 0 0 0 -1 
 
 
 
 
REM  m23269 :space group Pbca 
REM wR2 = 0.0440, GooF = S = 1.163, Restrained GooF = 1.169 for all data 
REM R1 = 0.0195 for 4349 Fo > 4sig(Fo) and 0.0212 for all 4593 data 
REM 280 parameters refined using 5 restraints 
 
END 
 
WGHT      0.0000      6.8149 
 
REM Instructions for potential hydrogen bonds 
EQIV $1 -x+1, y+1/2, -z+1/2 
HTAB C4 O1_$1 
EQIV $2 -x+1, -y+1, -z+1 
HTAB C7 Br1_$2 
 
REM Highest difference peak  0.652,  deepest hole -0.761,  1-sigma level  0.101 
Q1    1   0.5162  0.2691  0.3494  11.00000  0.05    0.65 
Q2    1   0.6542  0.2824  0.3382  11.00000  0.05    0.60 
Q3    1   0.5207  0.2299  0.3383  11.00000  0.05    0.53 
Q4    1   0.6660  0.0810  0.4603  11.00000  0.05    0.49 
Q5    1   0.5028  0.3056  0.2932  11.00000  0.05    0.48 
Q6    1   0.6264  0.2972  0.2993  11.00000  0.05    0.47 
Q7    1   0.4669  0.2591  0.3966  11.00000  0.05    0.46 
Q8    1   0.5193  0.3259  0.3390  11.00000  0.05    0.45 
Q9    1   0.6177  0.3358  0.3401  11.00000  0.05    0.45 
Q10   1   0.6364  0.3007  0.5522  11.00000  0.05    0.41 
Q11   1   0.6047  0.0677  0.5016  11.00000  0.05    0.41 
Q12   1   0.6794  0.0193  0.4224  11.00000  0.05    0.39 
Q13   1   0.4508  0.2932  0.3467  11.00000  0.05    0.38 
Q14   1   0.5731  0.3818  0.3613  11.00000  0.05    0.38 
Q15   1   0.6323  0.2627  0.3020  11.00000  0.05    0.38 
Q16   1   0.6583  0.2302  0.5203  11.00000  0.05    0.38 
Q17   1   0.5673  0.2798  0.2624  11.00000  0.05    0.37 
Q18   1   0.5786  0.5519  0.3421  11.00000  0.05    0.36 
Q19   1   0.6082 -0.0049  0.5202  11.00000  0.05    0.36 
Q20   1   0.6722 -0.0608  0.4415  11.00000  0.05    0.36 
;
_shelx_res_checksum              2108
